# Supplementary material for: Correlation between the native lung volume change and postoperative pulmonary function after single lung transplantation for lymphangioleiomyomatosis: Evaluation of lung volume by three-dimensional computed tomography volumetry
Source: PLoS One. 2019 Feb 11;14(2):e0210975. doi: 10.1371/journal.pone.0210975 (PMC6370208; doi:10.1371/journal.pone.0210975)
Supplement: S1 Dataset — This file contains the full underlying data set for all Tables and Figs. (XLSX) [file pone.0210975.s013.xlsx]

## Sheet: Table 1
Height (cm)	Donor (n = 17)	Recipient (n = 17)
	154	162
	153	159.5
	164.7	163
	164.7	164.7
	156	159.6
	156	153.6
	160	152
	173	161
	155	159
	159	149
	155	159
	146	150
	166	150.4
	140	154.8
	140	147.7
	155	164
	155	154
Age	Donor (n = 17)	Recipient (n = 17)
	44	42
	59	43
	38	31
	38	38
	34	38
	34	55
	25	52
	54	37
	35	45
	51	48
	64	52
	68	61
	37	49
	33	54
	33	51
	54	46
	54	50
Predicted vital capacity	Donor (n = 17)	Recipient (n = 17)
	2958	2841
	2656	2781
	2335	3040
	2321	3021
	2864	2864
	2864	2492
	3492	2512
	4285	2905
	3152	3109
	2992	2726
	2630	2974
	2270	2524
	3468	2752
	2702	2803
	2714	2630
	2808	3242
	2812	2850
Size matching of lung (%)
	95
	87
	127
	127
	100
	115
	127
	147
	101
	110
	88
	90
	139
	97
	103
	87
	99

## Sheet: Fig 2
A
	Total lung volume
	1Y	2Y	3Y	4Y	5Y
	4603	4786	4572	4472.3	4797.11
	4246	4420	4013	3940.74	4196.17
	5532	5207	5312	5350.77	5374.94
	4984	5018	4799	4715	4953.08
	3922	4357	3937	4164.27	3812.44
	4851	5053	4908	4532.6	4735.57
	4365	4179	4300	4175.4	4052.58
	4804	4916	4940	4984.36	4929.98
	4752	4605	4503
	4100	4135	3985	4056.73	4251.35
	4641	4693	4587	4660.19	4523.8
	4042	4478	4247	4240.22	4113.29
	4317	4442	4411	4398.27
	4235	4880	4434	4739.53
	3148	2401	2379	2590.72
	5794	5902	5710
	4083	3964	3622
B
	Native lung volume
	1Y	2Y	3Y	4Y	5Y
	2680	2899	2681	2620.84	2932.78
	2702	2842	2610	2567.15	2733.04
	3590	3340	3493	3504.19	3586.18
	2950	3042	2937	2864.49	3045.39
	2355	2650	2461	2615.4	2390.61
	2709	2848	2861	2658.9	2830.82
	2664	2571	2636	2497.08	2454.8
	2755	2722	2775	2770.74	2731.72
	3068	3028	2926
	2670	2754	2703	2807.47	2888.19
	2973	3035	2971	3025.55	3121.11
	2482	2773	2640	2628.22	2569.4
	2587	2643	2671	2686.25
	2859	3397	3138	3361.2
	2014	1514	1534	1705.15
	3013	3078	2986
	2548	2586	2449
C
	Transplanted lung volume
	1Y	2Y	3Y	4Y	5Y
	1923	1887	1891	1851.46	1864.33
	1544	1578	1403	1373.59	1463.13
	1942	1867	1819	1846.58	1788.76
	2034	1976	1862	1850.51	1907.69
	1567	1707	1476	1548.87	1421.83
	2142	2205	2047	1873.7	1904.75
	1701	1608	1664	1678.32	1597.78
	2049	2194	2165	2213.62	2198.26
	1684	1577	1577
	1430	1381	1282	1249.26	1363.16
	1668	1658	1616	1634.64	1402.69
	1560	1705	1607	1612	1543.89
	1730	1799	1740	1712.02
	1376	1483	1296	1378.33
	1134	887	845	885.57
	2781	2824	2724
	1535	1378	1173
D
	N/T ratio
	1Y	2Y	3Y	4Y	5Y
	58.2229	60.5725	58.6395	58.6016	61.1364
	63.6364	64.2986	65.0386	65.1439	65.1318
	64.8952	64.8444	65.7568	65.4895	66.8204
	59.1894	60.6218	61.2003	60.7527	61.4848
	60.0459	60.8217	62.5095	62.8057	62.7055
	55.8442	56.3626	58.2926	58.6617	59.7778
	61.0309	61.5219	61.3023	59.8046	60.5738
	57.348	55.1702	56.1741	54.9687	54.4104
	64.5623	65.7546	64.9789
	65.122	66.6022	67.8294	69.3952	67.9358
	64.0595	64.6708	64.77	64.9233	68.9931
	61.4052	61.925	62.1615	61.9831	62.4658
	59.9259	59.5002	60.5532	61.0752
	68.5089	69.9107	70.9813	71.1884
	63.9771	63.0571	64.4809	65.8176
	52.0021	51.9181	51.8342
	62.4051	65.2371	67.6146

## Sheet: Fig 3
A
	Rate of change in N/T ratio
	1 year	2 year	3 year	4 year	5 year
	0	1.04072	2.49355	2.36892	2.94993
	0	-1.05684	1.38771	1.01578	2.81256
	0	3.71995	3.7973	2.79118	3.978
	0	2.29196	4.32291	4.5962	4.42931
	0	0.9283	4.98439	5.04536	7.04398
	0	0.804457	0.444689	-1.0094	-0.749079
	0	-3.44881	-3.24707	-3.06787	-3.3788
	0	3.97301	4.65744	6.27023	5.02094
	0	0.984295	1.30918	1.65851	7.70165
	0	0.84638	1.39162	0.941059	1.72716
B
	Rate of change in N/T ratio in each case
	1Y	2Y	3Y	4Y	5Y
	100	102.42	103.397	102.641	103.878
	100	101.292	104.103	104.596	104.429
	100	100.928	104.384	105.045	107.044
	100	102.273	104.157	106.27	104.321
	100	100.954	101.109	101.349	107.702
	100	100.804	100.445	97.9906	99.2509
	100	101.041	102.204	102.369	102.35
	100	98.8432	101.328	100.916	102.813
	100	96.5512	97.9529	96.9321	96.6212
	100	100.846	101.232	100.941	101.727

## Sheet: Fig 4
A
	Native lung LAV
	1Y	2Y	3Y	4Y	5Y
	1017.58	1269.37	950	993.72	1402.12
	2374.09	2500.82	2434.72	2275.72
	2702.72	1639.21	1477.96	1480.11	1548.33
	1486.98	1439.79	1678.17	1548.91	1683.23
	836.53	1148.18	1119.1	882.52	1118.87
	1799.1	1385.65	1495.77	1957.79	1940.17
	697.68	1090.52	780.58	660.73	562.23
	1587.33	1838.5	1742.04	1628.74	1906.84
	1548.73	1288.56	1425.65	1294.66	1346.27
	1234.15	1402.9	1624.59	1398.36	1499.54
	1955.82	1828.48	1155.35
	809.36	868.3	1030.45	917.05	1016.36
	1015.68	835.97	1108.06	909.11	762.13
	1276.03	1521.98	1279.5	1267.51	1533.01
	858.37	1062.56	1027.57	901.96	852.18
	924.97	746.71	925.52	883.47
	1595.65	1427.3	1186.46
	385.76	171.56	238.75	243.48
	1695	1593.63	1640.64
	605.39	784.2	649.72
B
	Transplanted lung LAV
	1Y	2Y	3Y	4Y	5Y
	47.16	139.7	24.6	54.95	220.36
	12.14	32.1	81.33	88.51
	1.54	2.28	2.09	1.12	0.172
	1.39	0.44	0.82	3.66	2.34
	0.41	7.86	3.99	0.739	5.35
	104.49	5.68	26.24	107.1	119.88
	5.51	74.54	7.51	0.671	0.328
	10.14	9.15	9.78	4.91	7.46
	19.41	0.62	2.43	0.265	1.91
	0.39	0.7	13.38	1.52	3.05
	55.03	17.78	3.39
	0.71	0.32	10.17	0.263	5.91
	15.39	5.82	28.68	18.83	8.16
	1.81	3.72	2.13	5.23	5.57
	1.03	5.9	2.45	1.84	2.2
	42.55	4.66	25.17	13.97
	15.48	12.62	1.71
	0.19	0.12	0.06	0.403
	11.28	18.26	4.71
	8.1	7	2.6
C
	Transplanted lung LAV
	1Y	2Y	3Y	4Y	5Y
	37.9694	43.7865	39.4345	37.9161	47.8086
	61.1012	63.2752	63.0829	58.9223
	54.0266	56.678	55.6268	55.8558	55.6523
	41.4201	43.1075	46.0438	44.2017	46.9366
	35.3569	37.7442	38.1035	30.809	41.7398
	49.5774	46.1883	49.9112	51.0635	54.5003
	32.6255	43.1517	34.718	32.2631	41.5183
	57.5947	60.5541	58.8892	56.2562	58.36
	58.1355	50.119	50.0838	50.847	55.8423
	44.7967	51.5393	51.5438	50.0688	55.8936
	57.049	59.3857	39.4856
	32.9131	33.5287	38.1225	32.6646	41.9902
	32.8805	35.1177	36.0805	32.7466	43.9235
	42.9206	50.1476	43.0663	41.8935	49.1175
	34.5838	38.3181	39.9231	34.3183	45.1665
	34.7545	35.2524	36.6507	32.8886
	54.8115	42.0165	37.8094
	32.8539	29.3316	30.9639	28.9791
	55.2562	52.6749	51.2444
	32.9594	34.3248	35.5268

## Sheet: Fig 5
A
	Rate of change in native lung LAV%
	1	2	3	4	5
	0	24.744	-5.64125	-2.94478	35.1897
	0	32.2551	32.0788	5.99771	32.9513
	0	57.0066	11.8822	-5.70612	-18.0143
	0	13.8234	9.74656	2.60878	20.1288
	0	-17.7989	-6.04716	-14.2051	-11.3726
	0	10.6734	30.6363	12.3055	21.5039
	0	3.2823	27.3166	13.9256	25.5758
	0	14.2746	0.0719372	-0.267696	20.139
	0	21.7881	19.7118	5.57823	-0.721134
B
	Rate of change in native lung LAV% in each case
	1	2	3	4	5
	100	124.744	94.3588	97.0552	135.19
	100	132.255	132.079	105.998	132.951
	100	157.007	111.882	94.2939	81.9857
	100	113.823	109.747	102.609	120.129
	100	82.2011	93.9528	85.7949	88.6274
	100	110.673	130.636	112.306	121.504
	100	103.282	127.317	113.926	125.576
	100	114.275	100.072	99.7323	120.139
	100	121.788	119.712	105.578	99.2789

## Sheet: Fig 6
A
	N/T ratio (%)	%FEV1 (%)
	58.2229	57.788
	63.6364	37.4606
	64.8952	48.6618
	59.1894	51.4418
	60.0459	59.2856
	55.8442	76.09
	61.0309	60.2853
	57.348	42.5768
	64.5623	54.8166
	65.122	49.2027
	64.0595	50.2793
	61.4052	59.5546
	59.9259	71.2406
	67.5089	71.2134
	63.9771	64.7496
	52.0021	73.1802
	62.4051	57.939
B
	N/T ratio (%)	%FEV1 (%)
	65.1318	39.2157
	66.7204	40.5163
	61.4848	50.5164
	62.7055	54.2926
	59.7778	62.3114
	60.5738	65.7074
	55.4104	47.455
	67.9358	45.5624
	68.9931	43.7695
	62.4658	61.3131

## Sheet: Fig 7
Rate of change %FEV 1 (%)	Rate of change in N/T ratio (%)
2.34993	4.68524
2.81256	-16.739
3.878	-1.79898
4.42931	-8.42181
7.04398	-18.1083
-0.749079	8.99409
-3.3788	11.4574
4.32094	-7.39862
7.70165	-12.9472
1.72716	2.95265

## Sheet: S1 Table
Mechanical ventilation period (days)
	2
	2
	19
	19
	2
	7
	2
	4
	3
	3
	20
	3
	10
	2
	10
	5
	5
Intensive care unit stay (days)
	9
	18
	31
	26
	11
	18
	14
	9
	7
	8
	42
	11
	14
	6
	19
	12
	9

## Sheet: S2 Table
		Years after single lung transplantation
		1 year	2 years	3 years	4 years	5 years
		(n = 17)	(n = 17)	(n= 17)	(n = 15)	(n = 10)
	%FEV1 (%)	57.788	49.4018	53.7174	52.2183
		37.4606	30.6285	28.0899	36.0324	39.2157
		48.6618	47.986	43.4169	43.4009	40.5163
		51.4418	51.4899	50.0663	51.5885	50.5164
		59.2856	56.736	54.1433	55.7664	54.2926
		76.09	76.8795	71.0132	66.9492	62.3114
		60.2853	62.2966	60.5918	56.953	65.7074
		42.5768	46.6592	46.2928	48.1973	47.455
		54.8166	51.2403	48.0098	48.0331	48.0568
		49.2027	52.462	47.4198	46.9704	45.5624
		50.2793	47.7223	49.0583	45.1128	43.7695
		59.5546	59.7171	59.8834	62.7346	61.3131
		71.2406	74.709	74.5439	72.0367
		71.2134	72.3969	69.8779	74.3669
		64.7496	62.5481	67.5939	65.3755
		73.1802	72.2419	72.4752
		57.939	51.8088
	%FVC (%)	83.871	71.4054	79.0333	76.8978
		36.9569	30.4909	34.7328	38.3506	37.9163
		48.8024	47.576	46.9412	45.6899	42.2794
		60.7418	58.6293	59.2855	59.3249	55.9098
		74.4777	71.0439	66.2619	68.3177	68.4162
		91.0283	83.9291	84.5534	90.7083	77.4855
		53.8462	57.7296	56.2061	54.2666	66.1648
		60.6827	58.8235	61.1004	61.4741	59.5855
		67.1186	58.3419	55.6319	50.4666	58.4551
		84.7851	81.1232	71.1198	70.863	65.8157
		65.3177	66.8335	76.2864	69.9275	67.8584
		76.0456	73.6797	80.292	78.355	79.8778
		85.5258	88.858	93.7962	87.8294
		91.3621	89.7407	88.4786	87.1981
		86.4947	88.3772	91.5145	86.466
		107.259	100.424	98.7533
		81.4815	84.2969
	%DLco (%)	11.42	8.83	9.6	11.6
		12.6	87	10.4	8.89	9.06
		15.35	17.46	16.58	15.29	14.15
		11.62	13	13.87	14.27	12.62
		11.8	15.84	12.77	12.68	13.35
		10.26	17.44	10	10.43	9.04
		12.98	11.95	14.95	16.02	16.12
		13.59	14.77	14.72	16.01	16.92
		13.74	10.8	13.86	13.35	11.99
		11.89	13.22	11.9	13.88	15.65
		14.79	16.4	10.91	16.37	16.18
		16.85	14.06	17.98	15.71	13.82
		9.87	13.34	13.03	12.4
		15.4	16.2	14.04	16.45
		10.7	12.42	11.74	12.53
		19.48	24.77	22.63
		14.92	13.67
	%DLco/VA (%)	63.1	53.1	55.9	67
		109.1	87.1	87.5	83.5	96.2
		82.7	98.4	108	105.1	100
		76.9	91.1	102.2	103.1	96.7
		62.1	85.1	76.7	75	85.4
		59.3	65.3	72.7	76.1	68.3
		102	86.3	108.5	122.2	117.8
		78.9	84.2	83.6	90.3	98.5
		96.5	81.3	108.4	116.5	104.2
		71.8	86.6	80.3	97.6	106.9
		97.8	104.1	65.2	98.8	106.3
		130.6	113.9	133.6	117.8	108
		53.3	70.4	68.8	65.8
		83.1	91.1	77.9	93.5
		76.7	95.7	86.3	91.5
		78.7	94.3	95.4
		78.7	74.5
		1 year	2 years	3 years	4 years	5 years
		(n = 17)	(n = 16)	(n= 17)	(n = 12)	(n = 8)
6-minute walking distance		516		600
(m)		424	485	345	489	501
		258	419	451
		465	433	405		579
		481	483	495	514	528
		373	391	462	447
		366	402	414	354	432
		552	492	510	501	498
		489	453	540	519	546
		491	470	456	570	564
		420	405	471	471
		426	423	429	434	444
		516	564	570	561
		542	561	545	576
		399	336	441	420
		551	573	600
		507	477	387
		1 year	2 years	3 years	4 years	5 years
		(n = 17)	(n = 17)	(n= 17)	(n = 12)	(n = 10)
Arterial blood gas analysis
	PaO2 (Torr)	78.6	72.6	66.1	64.1	75.6
		77.3	76.6	79.9	77.6	82.9
		86.5	83	80.8
		79.2	80.1	76.8	68.1	75.3
		83.9	75.2	84.3	84.5	77.7
		94.8	92.2	85	89.9	93.1
		88.5	90.8	87	87.9	87.1
		83.8	89	99.4
		70.5	83.7	84.7	68.2	65.6
		86.2	81.9	87		76.7
		90.1	90.1	86.1	87.5	87
		81.9	73	78.9	85.3	88.3
		92.2	91.9	88.9	78.2
		88.6	85.5	80.4	80.9
		65.9	78.2	65	66.8
		83.1	87.5	91.3
		79.7	61.4	71.8
	PaCO2 (Torr)	38.684	38.984	40.184	40.184	35.384
		40.6	38.6	42.784	44.084	40.184
		32.584	31.584	33.084
		30.584	29.384	29.084	36	32.704
		34.984	37.084	32.884	35.284	35.884
		33.184	34.284	32.984	33.584	34.084
		36.784	37.484	33.784	40.584	38.584
		38.184	38.184	37.484
		43.184	41.884	39.884	40.884	45.984
		40.784	38.684	38.684		42.984
		38.8008	38.584	39.984	39.984	37.504
		45.284	40.584	40.384	39.384	34.704
		39.184	36.684	39.584	41.504
		37.184	38.284	37.384	39.504
		39.284	38.584	39.884	38.904
		36.784	38.084	40.96
		34.184	35.184	36.352
	A-aDO2 (Torr)	22.775	28.4	33.4	35.4	29.9
		21.68	24.88	16.35	17.025	16.6
		22.5	27.25	27.575
		32.3	32.9	36.575	36.63	33.55
		22.1	28.175	24.325	21.125	27.175
		13.45	14.675	23.5	17.85	14.025
		15.25	12.075	20.5	11.1	14.4
		18.2	13	3.475
		25.25	13.675	15.175	30.425	26.65
		12.55	19.475	14.375		19.3
		11.129	11.4	13.65	12.25	15.85
		11.225	26	20.35	15.2	18.05
		8.55	11.975	11.35	19.65
		14.65	16.375	22.6	19.45
		34.725	23.3	34.875	34.3
		20.65	14.625	7.23
		27.3	44.35	32.49

## Sheet: S1 Fig
A
	%DLCO	N/A 1 year
	61.2	58.2229
	81.3	63.6364
	82.5	64.8952
	60	59.1894
	58.9	60.0459
	72.2	55.8442
	91.1	61.0309
	77	57.348
	82	64.5623
	93.2	65.122
	96.1	64.0595
	109.8	61.4052
	69.6	59.9259
	109.1	67.5089
	61.8	63.9771
	96.7	52.0021
	77.9	62.4051
B	%DLCO	N/A 5 year
	57.1	61.1364
	64.5	65.1318
	75.6	66.7204
	66.1	61.4848
	108.3	62.7055
	106.9	59.7778
	67.5	60.5738
	121.3	55.4104
	37.2	68.9931
	94.3	62.4658

[truncated: 9 more sheets: S2 Fig, S3 Fig, S4 Fig, S5 Fig, S6 Fig, S7 Fig, S8 Fig, S9 Fig, S10 Fig]
